# Supplementary material for: SATB1 plays an oncogenic role in esophageal cancer by up-regulation of FN1 and PDGFRB
Source: Oncotarget. 2017 Jan 27;8(11):17771–84. doi: 10.18632/oncotarget.14849 (PMC5392285; doi:10.18632/oncotarget.14849)
Supplement: Supplementary file 2 [file oncotarget-08-17771-s002.xlsx]

## Sheet: venn_up_regulated
up regulated genes in Comparison 1, 2 or 3 (|log2(fold change)|> 0.5 & adjusted p value < 0.05)
Overlapping comparison (up regulated)	Total	Genes
Compare 2 & Compare 3	14	OAS3
		PCSK5
		NEDD4
		SC5D
		SGPL1
		TMEM2
		FADS3
		SLC2A3
		FZD4
		LPAR1
		PLAC1
		NNMT
		SFXN3
		CSPG5
Compare 1 & Compare 2	1	DDIT4
Compare 1 & Compare 3	2	SLPI
		APOC1
Compare 2	133	DNAJC6
		ELMO2
		IL7R
		CYP26B1
		PRKCE
		FECH
		ENG
		SLC2A8
		NCOA3
		ADARB1
		TXNRD2
		TGFB2
		C4orf19
		MPZL2
		CUL4B
		TCF7L1
		TBL1X
		MATN2
		OAS1
		JUP
		FBLN1
		SPAG8
		EXOG
		ATP11B
		C19orf66
		MYL9
		OSER1
		PTPRE
		RIMS3
		PPFIA1
		VLDLR
		PIR
		DNAJB12
		SERINC3
		PTPRM
		SNX1
		TCF7L2
		RNASET2
		NEDD9
		CPD
		CXADR
		ATXN10
		DHRS11
		DNAJB4
		CELSR2
		ANTXR1
		PNMA2
		ADM
		DKK3
		WNT5A
		ALDOC
		DENND4A
		SEL1L3
		ITPR1
		SLC29A3
		TBC1D12
		ATP13A2
		FOXRED2
		SQLE
		FAM63B
		LIPA
		SS18L1
		ST13
		TPM1
		PPME1
		USP18
		RASGRF1
		AQP3
		MEGF9
		IL11
		BDNF
		CHST15
		IFIT1
		LIMCH1
		CPT1A
		EPAS1
		PCDH7
		SYNPO
		PXDN
		TFAP2C
		EPB41L3
		PMP22
		NME3
		SREBF2
		CLCN4
		DNAJB6
		THBS1
		ATP2A2
		2015-09-06
		IQSEC1
		SDC2
		CELSR1
		PRSS23
		MRPS30
		SIVA1
		AMIGO2
		HEG1
		PPAP2B
		SIDT2
		TTC38
		CLASP2
		MISP
		PARD6B
		RAB22A
		CENPM
		GRAMD3
		REEP1
		GOLIM4
		ADSL
		CHST3
		ABLIM1
		OGG1
		CHAC1
		RPS6KA2
		ISG15
		CBX6
		PDE4B
		NUP210
		ATRN
		MTCL1
		EFEMP1
		IFIT3
		SDC3
		NMNAT2
		GOLGA1
		IFIT2
		ATP6V0A4
		FAIM3
		MSMO1
		NR3C1
		EEF1A2
		NOL3
		RBKS
Compare 3	30	MICALL1
		SLC35C1
		FAM134B
		ABHD5
		RAB8B
		DOLK
		SLC46A3
		SLC36A1
		CASP1
		AADAC
		ENO2
		PTGS2
		HTR2C
		PPP2R5B
		C12orf5
		TTPAL
		NRG2
		HMGCS1
		SLC2A6
		TUBB6
		TENM3
		ACAT2
		TNFSF15
		ZNF804A
		PPIF
		IRF9
		MMP10
		PINLYP
		QKI
		MX2
Compare 1	147	PCNXL3
		RP11-888D10.3
		LINC01003
		NCBP2-AS2
		CYP26A1
		HEXIM2
		RPL35P2
		CYP2T2P
		HAS3
		AC016747.3
		GDF15
		CEBPD
		DPM3
		MMP7
		TM4SF1
		MT1F
		FAM35A
		AC112229.1
		S100P
		H2AFJ
		TMEM102
		MARVELD1
		GANAB
		STC1
		AMN
		LL22NC03-80A10.6
		CDK14
		C17orf67
		SPINK6
		SNORD17
		RP11-61L19.2
		RP1-39G22.7
		CHST4
		NR4A2
		CTD-2012J19.3
		AC106786.1
		GEMIN8P4
		KCNQ4
		FAP
		RP11-443P15.2
		RP11-543P15.1
		ZEB1-AS1
		PTGDS
		TMEM186
		C9orf43
		EPB41L4A-AS1
		TPM4
		NOLC1
		ACTBP2
		PKDCC
		RP11-119F7.5
		RP11-556K13.1
		PRRT1
		LINC00518
		MIR17HG
		ZIC2
		RP11-616M22.7
		CTA-29F11.1
		LENG9
		KRT10
		ZC2HC1C
		RP11-18I14.10
		EIF4A1P10
		ARHGDIG
		PRR16
		PADI4
		MIF
		CT62
		SNHG5
		KRT13
		FOSB
		GSDMC
		TFAP4
		HIST1H2BD
		CA15P1
		RP11-426L16.8
		AC004870.4
		MEX3D
		ACTL10
		DDR2
		SAPCD1
		MOK
		RP11-1094M14.11
		CTD-2267D19.3
		ZFAS1
		RHOV
		AC022210.2
		AC108488.3
		LAMA4
		ZSCAN16
		RPL41P2
		FDXACB1
		OVOL2
		KLRG2
		PRSS27
		PITPNC1
		LA16c-380H5.5
		ID1
		LRRC37B
		VIM-AS1
		HK2
		RNF222
		RASAL2-AS1
		RP11-440D17.3
		ZNHIT2
		MYC
		WT1-AS
		RP11-253M7.1
		HIST1H2AG
		RP11-150O12.1
		DIO2
		SLC30A2
		RP11-225B17.2
		HIST1H2AC
		HABP4
		MFAP5
		SNHG8
		AC138123.2
		HIST1H2BJ
		ADCY10P1
		CTA-941F9.9
		TERT
		RASD1
		GJA5
		C11orf83
		EPGN
		KLHL31
		P2RX2
		OGFR
		PRLR
		RPS23P8
		CTD-2113L7.1
		CYP1B1
		KRT8P12
		GPR110
		ZW10
		LINC00938
		AC125232.1
		LCA5L
		CEBPA-AS1
		PDE7B
		PPAN
		S100A9
		ARNT2
		RP11-778D9.4
		RP11-864N7.2
		AC007969.5
