# Supplementary material for: SATB1 plays an oncogenic role in esophageal cancer by up-regulation of FN1 and PDGFRB
Source: Oncotarget. 2017 Jan 27;8(11):17771–84. doi: 10.18632/oncotarget.14849 (PMC5392285; doi:10.18632/oncotarget.14849)
Supplement: Supplementary file 3 [file oncotarget-08-17771-s003.xlsx]

## Sheet: venn_down_regulated
down regulated genes in Comparison 1, 2 or 3 (|log2(fold change)|> 0.5 & adjusted p value < 0.05)
Overlaping camparison (down regulated DEGs)	Total	Gene
Comparison 1& Comparison 2 & Comparison 3	1	SATB1
Comparison 2 & Comparison 3	10	PIGL
		SOX9
		ID4
		NOC2L
		EP400
		SBNO1
		CDH11
		KCNN4
		SPINT2
		LRRC47
Comparison 1& Comparison 2	2	PKIA
		WIPF1
Comparison 2	94	EMP1
		IFI16
		NADK
		APBB2
		CAPN6
		LAMB3
		SOCS2
		ZNF146
		AKAP5
		ICA1
		CTSB
		HMGN5
		C19orf40
		TTLL7
		FGF13
		TNC
		SQRDL
		DSP
		RAD51D
		PLXNA2
		NRP1
		CACYBP
		TSC22D1
		MAD2L1BP
		NUDCD3
		STX1A
		PITRM1
		S100A4
		CEP290
		KYNU
		METTL13
		MXRA8
		TSR1
		BIN3
		SPRY4
		INPP1
		ANKRD6
		RRAGD
		C1orf174
		HS3ST1
		MYO6
		KCNK1
		AKR1C3
		SEMA3A
		ACTA2
		FABP5
		APOOL
		TRIB1
		PLCL2
		PITPNC1
		CHFR
		ZNF354A
		EEF1E1
		ELK3
		G0S2
		URI1
		LARP4B
		KHDRBS3
		ITGA2
		PPP2R2A
		RGS4
		HBE1
		HMGA1
		LAGE3
		GSAP
		PHLDA1
		CA2
		FGD6
		S100A2
		ADGRL2
		VPS37B
		PNPO
		TSPAN5
		SELENBP1
		MCL1
		ARHGAP22
		HGH1
		PRKCA
		HRASLS
		SSBP2
		FGF5
		PCSK6
		ANAPC5
		NFYA
		EPCAM
		SMURF2
		PSD3
		VAMP4
		LRRC8B
		STEAP1
		KLF4
		ADGRG1
		SYBU
		SKAP2
Comparison 3	88	CCDC25
		PTN
		MCM3
		MYBL1
		HAUS5
		TK1
		MED20
		DTL
		ALDH6A1
		CENPQ
		BDH1
		RMI1
		USF2
		BLM
		AXL
		SPAG5
		PRIM1
		RFC3
		EXO1
		RXRA
		PLD3
		C9orf40
		ADCK3
		CFDP1
		KIF2C
		BIRC5
		KIF20A
		BCL7A
		THAP11
		ORC6
		RSAD1
		ITGB3
		LSM5
		HIRIP3
		SAE1
		CCNB2
		CDK1
		IGFBP3
		TYMS
		RBL2
		N4BP2L1
		KIF18B
		DNAJC12
		UBR7
		NDC80
		TOP2A
		KIAA0101
		LDB2
		CEP68
		KLRC3
		KAT6A
		THBS1
		SPTLC3
		FANCI
		OIP5
		CCNA2
		SNRPA
		TTK
		CCNE2
		PSMC3IP
		IGFBP7
		CDKN3
		PBK
		GATB
		NCAPG
		RNF128
		RFC5
		LIG1
		WDHD1
		CENPU
		MCM2
		NQO2
		PEX1
		NEK2
		ZNF34
		KIF15
		GINS2
		FAM64A
		CENPF
		NUSAP1
		SMARCA1
		BUB1B
		TIMELESS
		MAD2L1
		MEF2C
		DLGAP5
		CDCA8
		ITGA10
Comparison 1	280	CYP26B1
		OPN1SW
		HDGFRP3
		ZC3H6
		PKNOX2
		TMEM25
		CDKN2D
		IL10RA
		RNF182
		ADAMTS3
		IFFO1
		LEF1
		GGH
		RASSF4
		CACNA1D
		PSG9
		KCNH3
		RP1-286D6.5
		ALDH1A3
		HNRNPA3P6
		ADAM8
		ACSS1
		EDARADD
		SATB2
		OAS3
		FRMD3
		PDGFRB
		PDGFRL
		OAS1
		GPR126
		MX1
		ARHGEF6
		CHRD
		GRIP1
		LOXL4
		NGFR
		IL23A
		RP4-714D9.5
		FLG
		RNF170
		PKP1
		SLC2A10
		EXOC3L4
		GDA
		ILDR2
		DSC3
		DAB2
		DPYSL2
		ANK2
		ATP2C2
		IL32
		BVES
		CTD-2619J13.16
		IGSF3
		TFAM
		ITGB6
		TMC8
		ZNF365
		SSPN
		SORL1
		FIBCD1
		ALOX5
		FRY
		FADS1
		NFASC
		RAB8B
		STRADB
		RGL3
		HLA-DMB
		LAPTM4A
		SDCBP2-AS1
		KCNT1
		KIAA1244
		CCND2
		RHEBL1
		LIMS2
		CTD-2292M16.8
		ADAM33
		SV2A
		PNMA2
		GPR137C
		ACP5
		FOXP1
		ABCG1
		TLR1
		PDLIM3
		SNRPD3
		SPATA6
		RAP2C-AS1
		PCGF5
		LL22NC03-2H8.5
		WNT5A
		ANKRD20A5P
		C1orf192
		VGLL3
		TACC1
		SAMHD1
		TRAM2-AS1
		EIF5A2
		TMEM45A
		PLAT
		LRP4
		KIF12
		NBEA
		NEDD4
		ATP8B2
		C4BPB
		ATP6V1A
		KREMEN1
		CD164
		SCUBE3
		ENPP5
		RP11-118B22.1
		ZMAT1
		RP11-390B4.5
		TNFRSF9
		TMEM63C
		PRIMA1
		MAK
		SLC16A2
		CHST1
		ATP8A2
		RP11-53O19.3
		RBM24
		RASGRF1
		TRIM17
		BMP2
		ZNF484
		IL11
		GMPR
		TUB
		TRPC1
		CASC8
		SLCO2A1
		SLC1A1
		SLC1A4
		UBA7
		TMEM98
		LRRC15
		ST3GAL5
		RP11-390P2.4
		CYS1
		TMOD2
		TNFRSF19
		LAMP3
		ABCA1
		ANKRD1
		CYP27A1
		RP11-1006G14.4
		GPR1
		KCNN1
		TRABD2A
		RP11-521B24.3
		IL1RAP
		NOVA2
		KCNG3
		42072
		WNT5B
		METTL25
		RBM11
		C9orf9
		FAM131B
		RP11-226L15.5
		FAM110C
		RP11-1277A3.1
		PROS1
		TMEM117
		ADAM19
		PLEKHH2
		RP11-361F15.2
		MFAP3L
		RASSF2
		GSTM4
		PLEKHA5
		TINAGL1
		HGSNAT
		CTD-3074O7.12
		CPNE3
		PRKD1
		STARD4
		CPEB4
		SCN1B
		UBE2L3
		ZNF334
		ARMCX4
		TMEM52B
		C3orf70
		MCTP2
		ARMCX1
		CEP112
		AC104135.3
		GRB14
		SGCB
		PTPRG
		BACH2
		DUOX2
		JAZF1
		GPR124
		NELL2
		WASF3
		FAM25C
		ZDHHC8P1
		SIRT4
		FAM135A
		CYFIP2
		FLT4
		KIAA1467
		ITPRIP
		C11orf45
		SLC24A4
		HOXD1
		TMCC2
		FAM156B
		GLYR1
		NOTUM
		DAPP1
		IL22RA1
		RCAN2
		KIAA1191
		ZDBF2
		TM6SF1
		DMRT2
		STEAP2
		PPP4R4
		MOB4
		CAAP1
		PAPL
		CALM2P3
		RASGRP3
		HEG1
		OTOG
		EVI5
		ZNF697
		ZC2HC1A
		TRIM71
		TMEM74B
		WWC3
		GRIK4
		RP11-60L3.1
		SMIM14
		STRA6
		DFNA5
		COL13A1
		TNFRSF11A
		TMPRSS2
		RP11-909N17.2
		OXER1
		APOBEC3B
		RP11-690D19.3
		EPHX2
		ELOVL4
		RASEF
		LOXL3
		CROT
		WFDC2
		SLC35D1
		LANCL1
		C1QTNF1
		STAG3
		CYLD
		ANXA2P2
		ZIC4
		PSTPIP2
		EMX1
		FN1
		ARHGEF40
		SMAP1
		STK35
		MSI1
		CREB5
		DPY19L1P2
		ARHGAP8
		C3orf67
		CCDC68
		FAM169A
		SCN3B
		MAP9
		WLS
		KIAA0040
		CDC25A
